# Supplementary material for: Two New Iridoid Glucosides from the Whole Plant of Patrinia scabiosifolia Link
Source: Molecules. 2021 Jul 10;26(14):4201. doi: 10.3390/molecules26144201 (PMC8304010; doi:10.3390/molecules26144201)
Supplement: Supplementary file 1 [file molecules-26-04201-s001.zip]

Archive with 1 entries (1 files):
- molecules-1250575-supplementary.pdf
